# Supplementary material for: Trajectories of eating behaviors in a nationally representative cohort of U.S. adolescents during the transition to young adulthood
Source: Int J Behav Nutr Phys Act. 2015 Nov 4;12:138. doi: 10.1186/s12966-015-0298-x (PMC4632654; doi:10.1186/s12966-015-0298-x)
Supplement: Additional file 1: — “Estimates (β ± SE) from linear generalized estimating equation models examining associations of eating behavior trends over time by baseline weight status”, contains results from models examining eating behavior trends by baseline weight status. (XLSX 10 kb) [file 12966_2015_298_MOESM1_ESM.xlsx]

## Sheet: Sheet1
Additional file 1. Estimates (β ± SE) from linear generazlied estimation equation models examining associations of eating behavior trends over time by baseline weight statusa,b,c
	Eating Behaviors
	Food group intake frequency (times/day)				Contextual meal practices (days/week)
Independent variables	Fruit and vegetables	Whole grains	Soda	Snacks	Family meals	Breakfast	TV meals	Fast food
Wave (year)	-0.16 (0.07)	-0.13 (0.03)	-0.09 (0.02)	-0.20 (0.03)	-0.27 (0.04)	-0.19 (0.04)	-0.19 (0.05)	0.01 (0.02)
Weight status (normal weight=reference)
Underweight	-0.56 (0.95)	0.74 (0.52)	0.19 (0.36)	0.42 (0.56)	0.10 (0.67)	0.41 (0.91)	0.18 (1.00)	0.03 (0.28)
Overweight	-0.18 (0.39)	-0.16 (0.20)	-0.04 (0.11)	-0.27 (0.18)	-0.37 (0.20)	-0.39 (0.24)	0.40 (0.25)	-0.01 (0.12)
Obese	0.33 (0.27)	-0.02 (0.17)	-0.18 (0.13)	-0.39 (0.16)	-0.49 (0.22)	-0.39 (0.21)	0.16 (0.32)	-0.28 (0.14)
Wave*Weight status (normal weight=reference)
Underweight	0.25 (0.28)	-0.23 (0.13)	0.05 (0.12)	-0.13 (0.17)	-0.10 (0.23)	-0.12 (0.22)	-0.37 (0.39)	-0.0001 (0.08)
Overweight	0.02 (0.11)	0.04 (0.07)	-0.02 (0.03)	0.02 (0.06)	0.04 (0.08)	-0.01 (0.10)	-0.15 (0.11)	0.02 (0.04)
Obese	-0.04 (0.10)	0.02 (0.05)	0.007 (0.04)	0.04 (0.05)	0.11 (0.07)	0.06 (0.08)	-0.01 (0.15)	0.07 (0.04)
aAdjusted for sex, race/ethnicity, family affluence scale, school urbanicity and time-varying height and vigorous physical activity
bWeight status calculated according to Body Mass Index percentile cut-offs: <5 underweight; ≥5, <85 normal weight; ≥85, <95 overweight, ≥95 obese
cBolded values indicate p<0.05
