# Supplementary material for: Trajectories of eating behaviors in a nationally representative cohort of U.S. adolescents during the transition to young adulthood
Source: Int J Behav Nutr Phys Act. 2015 Nov 4;12:138. doi: 10.1186/s12966-015-0298-x (PMC4632654; doi:10.1186/s12966-015-0298-x)
Supplement: Additional file 2: — “Estimates (β ± SE) from linear generalized estimating equation models examining associations of eating behavior trends over time by sex and race/ethnicity,” contains results from models examining eating behavior trends by sex and race/ethnicity. (XLSX 13 kb) [file 12966_2015_298_MOESM2_ESM.xlsx]

## Sheet: Sheet1
Additional file 2. Estimates (β ± SE) from linear generalized estimating equation models examining associations of eating behavior trends over time by sex and race/ethnicitya
		Eating Behaviors
		Food group intake frequency (times/day)				Contextual meal practices (days/week)
Independent variables		Fruit and vegetables	Whole grains	Soda	Snacks	Family meals	Breakfast	TV meals	Fast food
Model 1a	Wave (year)	-0.21 (0.07)	-0.14 (0.03)	-0.08 (0.02)	-0.21 (0.03)	-0.26 (0.03)	-0.23 (0.05)	-0.18 (0.06)	0.07 (0.02)
	Race/ethnicity (Non-Hispanic white=reference)
	Non-Hispanic Black	0.80 (0.38)	0.19 (0.23)	0.47 (0.16)	0.44 (0.19)	-0.60 (0.19)	-0.58 (0.26)	1.62 (0.31)	0.85 (0.13)
	Hispanic	0.29 (0.54)	-0.02 (0.22)	0.17 (0.16)	-0.28 (0.17)	-0.14 (0.21)	-0.20 (0.29)	0.50 (0.36)	0.22 (0.13)
	Other	0.05 (0.49)	0.06 (0.39)	0.04 (0.24)	-0.49 (0.41)	0.50 (0.32)	-0.41 (0.43)	-0.18 (0.54)	0.21 (0.26)
	Wave*race/ethnicity (Non-Hispanic white=reference)
	Non-Hispanic Black	0.09 (0.12)	0.01 (0.07)	-0.04 (0.05)	-0.01 (0.06)	0.14 (0.07)	0.11 (0.08)	-0.08 (0.13)	-0.12 (0.05)
	Hispanic	0.14 (0.15)	0.06 (0.06)	-0.05 (0.03)	0.09 (0.04)	-0.01 (0.09)	0.10 (0.08)	-0.12 (0.13)	-0.04 (0.03)
	Other	0.07 (0.22)	0.02 (0.12)	0.04 (0.24)	0.12 (0.11)	-0.21 (0.14)	0.11 (0.16)	-0.02 (0.20)	-0.09 (0.08)
Model 2b	Wave (year)	-0.19 (0.09)	-0.14 (0.03)	-0.10 (0.02)	-0.19 (0.03)	-0.30 (0.04)	-0.30 (0.07)	-0.32 (0.08)	0.04 (0.02)
	Female (male=reference)	-0.14 (0.31)	-0.15 (0.16)	-0.22 (0.10)	0.003 (0.13)	-0.36 (0.14)	-0.32 (0.24)	-0.57 (0.26)	-0.13 (0.07)
	Wave*Female (male=reference)	0.05 (0.09)	0.04 (0.05)	0.01 (0.03)	-0.001 (0.04)	0.12 (0.06)	0.21 (0.08)	0.17 (0.09)	-0.01 (0.03)
aBolded values indicate p<0.05
bAdjusted for baseline weight status, sex, family affluence scale, parent education, school urbanicity and time-varying height and vigorous physical activity
cAdjusted for baseline weight status, race/ethnicity, family affluence scale, parent education, school urbanicity and time-varying height and vigorous physical activity
