# Supplementary material for: Trajectories of eating behaviors in a nationally representative cohort of U.S. adolescents during the transition to young adulthood
Source: Int J Behav Nutr Phys Act. 2015 Nov 4;12:138. doi: 10.1186/s12966-015-0298-x (PMC4632654; doi:10.1186/s12966-015-0298-x)
Supplement: Additional file 3: — “Estimates (β ± SE) from linear generalized estimating equations predicting retrospective and prospective 1-year body mass index (BMI, kg/m 2 ) change,” contains results from models examining longitudinal associations of eating behaviors with change in BMI. (XLSX 12 kb) [file 12966_2015_298_MOESM3_ESM.xlsx]

## Sheet: Sheet
Additional File 3. Estimates (β ± SE) from linear generalized estimating equations predicting retrospective and prospective 1-year body mass index (BMI, kg/m2) changea,b
	retrospective 1-year BMI change				prospective 1-year BMI change
Independent variables	βest	SE	p		βest	SE	p
Fruit and vegetables	0.03	0.02	0.13		0.02	0.02	0.28
Whole grains	0.02	0.05	0.6		-0.03	0.06	0.65
Soda	0.01	0.04	0.72		0.04	0.04	0.38
Snacks	0.01	0.05	0.79		0.03	0.07	0.72
Family meals	-0.01	0.03	0.78		0.02	0.03	0.49
TV meals	0.004	0.03	0.88		0.001	0.02	0.94
Breakfast	0.02	0.02	0.27		0.02	0.02	0.43
Fast food	0.01	0.04	0.77		-0.009	0.04	0.85
aModels adjusted for wave, sex, race/ethnicity, baseline family affluence scale, parent education and urbanicity, and time-varying height and vigorous physical activity
bRetrospective change calculated as current BMI - previous wave BMI; prospective change calculated as next wave BMI - current BMI
